# Supplementary material for: Real-World Insights into Stage I–III Non-Small Cell Lung Cancer in Spain in the Pre-Immunotherapy Era Using AI Techniques: The IntellyLUNG Study
Source: Life (Basel). 2026 Jul 5;16(7):1119. doi: 10.3390/life16071119 (PMC13413279; doi:10.3390/life16071119)
Supplement: Supplementary file 1 [file life-16-01119-s001.zip]

Archive with 1 entries (1 files):
- life-4355000-supplementary.pdf
